# Supplementary material for: Assessment of Carbon Substrate Catabolism Pattern and Functional Metabolic Pathway for Microbiota of Limestone Caves
Source: Microorganisms. 2021 Aug 23;9(8):1789. doi: 10.3390/microorganisms9081789 (PMC8398112; doi:10.3390/microorganisms9081789)
Supplement: Supplementary file 1 [file microorganisms-09-01789-s001.zip]

Archive with 1 entries (1 files):
- microorganisms-1334432-supplementary.pdf
